# Supplementary material for: Different application methods of humic acid and zinc differentially regulate osmotic balance and C-repeat binding factor pathways in cold-stressed oat (Avena sativa L.)
Source: PeerJ. 2026 Mar 6;14:e20927. doi: 10.7717/peerj.20927 (PMC12970383; doi:10.7717/peerj.20927)
Supplement: Supplemental Information 1 [file peerj-14-20927-s001.xlsx]

## Sheet: No_HA+No_Zn
Cold Stress	Cultivar	Replication	Membrane Durability Index	Relative Water Content	Turgor Loss	Proline Content	CBF1	CBF2	CBF3	CBF4	VRN1	ZAT12
25°C	Albatros	1	87.8666	98.2635	1.60529	8.11822	2.00007	1.64557	1.32444	1.51062	1.22807	2.01248
25°C	Albatros	2	89.7146	97.9849	1.79372	8.3797	1.05298	0.71975	1.02294	0.898264	1.01086	0.491089
25°C	Albatros	3	89.4218	99.6835	0.28222	7.52888	0.474826	0.844308	0.738104	0.736956	0.805539	1.01183
25°C	Checota	1	91.707	74.1758	23.5885	8.24737	0.788004	0.699624	1.28925	1.64205	1.13836	0.66148
25°C	Checota	2	91.9608	76.197	21.2714	8.29847	0.810421	1.15283	0.709164	0.471704	0.880845	1.20713
25°C	Checota	3	91.3958	72.0476	25.7635	8.36706	1.56589	1.23985	1.09375	1.29105	0.997293	1.25236
4°C	Albatros	1	52.6754	72.1976	25.7162	8.99388	2.88591	1.31725	8.47753	1.03924	0.667849	1.76635
4°C	Albatros	2	53.8541	66.6403	31.1439	9.46297	1.47506	1.27002	9.64142	1.65268	0.534298	0.508227
4°C	Albatros	3	52.973	64.9418	31.4021	9.16167	2.26504	2.23111	9.93507	2.97646	1.03549	0.644801
4°C	Checota	1	34.2884	56.658	38.6047	9.19678	2.06176	5.47778	0.132536	0.376334	0.46568	0.861707
4°C	Checota	2	29.148	56.0399	40.9275	8.7076	3.2614	7.86372	2.35515	3.14067	2.74768	1.99569
4°C	Checota	3	35.3403	59.3368	37.2204	8.42604	2.54373	5.06317	0.50467	0.956286	1.61552	2.74208
0°C	Albatros	1	41.8355	63.0982	33.8337	8.6216	1.02479	0.306415	5.03835	1.48367	0.492668	0.971446
0°C	Albatros	2	42.9574	62.1201	35.3096	7.45789	0.579748	0.20169	3.85166	1.60231	1.43886	0.622782
0°C	Albatros	3	41.0694	57.3948	38.1995	8.17821	0.563445	0.265999	2.25691	0.794552	0.426874	1.23636
0°C	Checota	1	28.2051	47.0411	50.2579	3.01583	4.69689	19.0461	1.39351	0.53013	2.23926	2.59838
0°C	Checota	2	26.9231	45.9627	44.0506	3.67879	5.60865	17.9118	2.80789	2.89987	1.92048	1.52882
0°C	Checota	3	27.899	46.0199	40.5607	4.03181	2.63246	19.3842	2.91447	0.986554	1.5281	3.62215
(-5°C)	Albatros	1	39.894	51.3587	40.9611	3.64528	1.57652	0.417329	4.78165	2.57363	1.93492	1.29565
(-5°C)	Albatros	2	38.9049	55.5184	40.1813	5.91154	0.414192	0.0619909	4.27513	0.506578	0.604539	0.480535
(-5°C)	Albatros	3	38.963	53.5176	41.9501	6.51992	0.607873	0.424769	5.19816	1.65925	0.740414	0.951192
(-5°C)	Checota	1	22.1705	44.3064	46.4594	1.72602	1.72361	4.97992	1.28753	1.53785	1.35042	2.47871
(-5°C)	Checota	2	26.2512	45.8678	47.2356	3.37724	2.68922	5.25916	1.73129	1.60853	2.02803	2.7239
(-5°C)	Checota	3	24.9096	43.832	47.7679	3.45545	0.788421	5.76601	0.788817	0.723116	0.584303	1.08842
(-10°C)	Albatros	1	36.8786	46.0411	44.9878	2.32959	2.03107	0.585397	4.73591	2.47625	1.00762	1.7106
(-10°C)	Albatros	2	36.9231	48.1203	47.641	2.3746	0.573938	0.202926	4.06183	1.16058	1.28326	1.37503
(-10°C)	Albatros	3	34.5847	48.1675	43.326	0.976748	1.11893	0.606611	6.1893	4.38159	1.22813	2.02302
(-10°C)	Checota	1	22.7654	33.2265	60.5034	1.90198	0.829086	8.91942	0.411686	0.619854	0.759432	1.13367
(-10°C)	Checota	2	20.6093	28.3598	65.2845	2.42359	1.35018	7.46843	0.966929	1.04369	1.13936	1.34505
(-10°C)	Checota	3	20.3357	31.0268	60.1167	2.18473	2.69153	7.43157	2.68104	1.61396	1.89917	1.83544
(-15°C)	Albatros	1	32.816	31.8486	53.125	0.421232	5.83417e-06	0.113538	2.57827e-06	0.684737	0.362678	0.594335
(-15°C)	Albatros	2	29.0528	34.6512	48.4483	0.163274	2.36814e-05	0.447851	1.06826e-05	1.41442	1.79901	0.873984
(-15°C)	Albatros	3	25.5419	32.6882	51.3115	0.614989	5.56971e-06	0.0840202	2.70045e-06	0.70011	0.280845	0.352768
(-15°C)	Checota	1	10.2204	25.9076	67.7225	1.58622	1.0188	3.24135	0.807854	0.581696	1.15518	1.39829
(-15°C)	Checota	2	15.2	27.0492	66.1218	2.21536	2.60243	4.82182	2.08431	1.85487	2.73577	2.95373
(-15°C)	Checota	3	13.7339	21.6912	65.5385	2.28396	1.91502	3.77598	0.924625	1.23468	0.724722	1.57764

## Sheet: SP_HA
Cold Stress	Cultivar	Replication	Membrane Durability Index	Relative Water Content	Turgor Loss	Proline Content	CBF1	CBF2	CBF3	CBF4	VRN1	ZAT12
25°C	Albatros	1	91.7891	97.9123	1.7331	4.06652	1.10905	0.570351	1.5357	2.22551	2.02594	1.50702
25°C	Albatros	2	92.8618	87.9342	10.6796	4.3534	1.28353	1.75834	0.879382	0.449647	0.850277	0.940034
25°C	Albatros	3	92.3244	88	10	4.77855	0.702489	0.997136	0.740485	0.999305	0.580515	0.70589
25°C	Checota	1	92.8135	83.1565	14.2857	0.162632	1.00775	0.925825	0.856077	1.40769	0.880916	0.983614
25°C	Checota	2	93.6494	83.6763	13.8695	0.741155	0.985288	0.966232	0.772339	0.601737	0.829425	0.731745
25°C	Checota	3	92.7656	80.9211	16.3472	0.348903	1.00712	1.11787	1.51244	1.18056	1.36864	1.38936
4°C	Albatros	1	90.0369	77.5229	19.4059	6.76255	0.72588	0.907476	1.06508	1.85854	1.10825	0.79742
4°C	Albatros	2	91.106	78.0149	19.0212	7.42257	0.843309	1.38237	1.27402	0.905669	2.28721	0.99754
4°C	Albatros	3	91.1979	77.5141	18.6854	4.79193	0.777311	1.23867	1.16475	0.81277	1.87093	2.53381
4°C	Checota	1	91.8741	76.8807	19.0332	2.50686	2.29842	1.41774	1.24917	1.13509	1.91982	0.50887
4°C	Checota	2	91.3706	77.3659	20.1564	3.81863	2.23971	0.968368	1.91427	0.679318	1.45453	1.3972
4°C	Checota	3	92.5996	80	16.9136	4.14748	0.441004	0.925555	1.27556	0.38276	0.564611	1.33051
0°C	Albatros	1	68.9242	72.8307	22.6572	13.5981	0.271062	0.178527	0.63764	0.936118	1.679	0.748895
0°C	Albatros	2	68.6779	76.3636	19.8642	6.49514	2.20993	0.578564	1.54321	0.865192	2.68316	1.59015
0°C	Albatros	3	70	70.9369	24.6753	10.8924	0.577161	0.358358	1.48855	0.836309	1.424	1.25062
0°C	Checota	1	64.7661	75.3211	21.9951	7.78424	0.732653	0.317715	0.447485	0.714456	0.583382	0.360186
0°C	Checota	2	64.1667	76.4602	19.1092	6.39084	2.01601	2.42024	1.88368	1.31438	1.08071	0.514536
0°C	Checota	3	65.5977	75.5906	20.7358	5.74758	2.14583	1.18333	2.17486	1.70552	1.83213	1.27478
(-5°C)	Albatros	1	32.2527	70.9826	24.4015	13.6572	0.852015	0.303208	1.1345	1.86202	3.13563	2.58259
(-5°C)	Albatros	2	32.0475	69.4488	26.6484	12.9582	0.717347	0.271272	1.11293	1.25815	1.05762	1.64365
(-5°C)	Albatros	3	30.0931	62.6062	32.4723	15.0162	0.285816	0.0695533	0.699403	0.547104	2.32318	0.323099
(-5°C)	Checota	1	25.8741	71.9298	23.9476	7.7083	0.567677	0.410244	1.22661	1.53887	0.709956	0.932672
(-5°C)	Checota	2	36.7727	72.1881	24.4604	7.67715	0.206076	0.110666	0.650073	0.407939	0.22082	0.373854
(-5°C)	Checota	3	30.0476	74.71	21.5415	6.17544	0.280066	0.138936	0.664114	0.566956	0.75075	0.610217
(-10°C)	Albatros	1	25.3521	57.1805	40.074	15.0803	0.597488	0.70208	0.502265	0.810392	0.511043	1.07288
(-10°C)	Albatros	2	30.0464	61.9926	33.4416	17.644	0.815443	0.574771	1.21464	1.39619	1.36341	1.50011
(-10°C)	Albatros	3	26.0054	62.2525	32.241	15.815	0.42971	0.434422	0.904579	0.62328	1.55936	0.700556
(-10°C)	Checota	1	25	63.6659	33.014	18.1361	1.54252	1.18077	1.09853	2.04421	2.46072	1.97605
(-10°C)	Checota	2	23.2472	66.0682	30.1435	16.5784	1.40818	0.353638	0.758612	0.644915	0.48997	0.767528
(-10°C)	Checota	3	20.4082	68.9908	25.6839	10.5008	0.4117	0.387714	0.657996	0.335022	0.849663	0.84276
(-15°C)	Albatros	1	24.5283	49.8148	45.2799	27.9033	0.661359	0.108983	0.619371	0.250446	1.87621	0.575566
(-15°C)	Albatros	2	24.9364	45.5326	49.6865	22.3475	1.0174	0.844037	1.99346	2.12838	3.68144	2.1184
(-15°C)	Albatros	3	22.0612	39.6869	51.4129	21.9885	0.885817	0.410727	1.6707	2.45128	2.67473	2.9165
(-15°C)	Checota	1	17.3453	62.1212	33.4018	20.1007	0.75096	0.798876	1.12587	0.968441	2.40794	3.17051
(-15°C)	Checota	2	19.6	57.76	36.1644	19.2619	1.29918	0.583297	0.784415	1.05244	1.37745	0.907923
(-15°C)	Checota	3	18.9266	61.5385	33.4572	20.238	0.601695	0.36976	1.33133	1.08324	1.16661	0.842971

## Sheet: SP_Zn
Cold Stress	Cultivar	Replication	Membrane Durability Index	Relative Water Content	Turgor Loss	Proline Content	CBF1	CBF2	CBF3	CBF4	VRN1	ZAT12
25°C	Albatros	1	91.8142	91.5278	7.35826	1.03316	0.858307	1.15584	0.921882	0.630068	0.967818	0.99676
25°C	Albatros	2	89.747	84.2912	13.2901	2.19975	0.766036	1.60133	1.33265	1.51084	1.01441	1.88235
25°C	Albatros	3	94.5837	90.3614	8.08081	1.50911	1.52093	0.540284	0.813971	1.05049	1.01857	0.532978
25°C	Checota	1	92.0479	92.0236	6.85279	0.658397	1.0714	1.47552	1.4146	1.28364	0.791386	1.59876
25°C	Checota	2	91.169	88.7006	9.55795	-0.135295	1.31877	1.21255	1.40459	0.829983	1.27283	0.759459
25°C	Checota	3	92.8505	89.9729	8.53518	-0.355768	0.707749	0.558927	0.503286	0.938615	0.992751	0.823594
4°C	Albatros	1	88.1647	80.1762	17.024	2.4415	0.759712	0.726882	0.518096	0.412574	0.633095	0.336408
4°C	Albatros	2	86.9385	83.9874	13.5458	2.4464	0.933489	1.10744	1.24008	1.42008	1.22134	0.985676
4°C	Albatros	3	88.4287	81.9672	14.89	2.39027	1.86809	0.568484	1.79372	1.4252	1.35495	1.55077
4°C	Checota	1	89.313	85.0202	12.585	1.77452	1.1174	0.739734	1.69864	1.84877	0.86505	0.739324
4°C	Checota	2	89.2054	81.9341	15.5393	1.74863	0.121535	0.250229	0.285638	0.301288	0.223155	0.561364
4°C	Checota	3	90.1495	81.5427	15.6359	1.901	0.295537	1.10771	0.395914	1.72992	0.64793	0.915867
0°C	Albatros	1	82.984	74.9084	21.6772	4.19457	0.452194	0.893567	0.255193	0.426067	0.389569	0.536004
0°C	Albatros	2	87.9179	74.9693	21.3166	4.14195	0.409962	0.760664	0.47642	1.10169	0.937248	1.54608
0°C	Albatros	3	89.0738	78.6472	18.0493	3.7863	0.380537	1.86827	0.510489	0.806602	0.581425	0.319972
0°C	Checota	1	87.6252	77.6439	18.9557	2.67814	1.50017	1.0831	1.53671	1.64776	1.13304	0.895721
0°C	Checota	2	89.0594	81.4815	15.9138	2.49927	0.640959	0.745275	0.500133	1.01292	0.434447	0.403585
0°C	Checota	3	88.737	76.2632	20.2811	2.34335	0.253873	0.821921	0.715153	0.559292	0.749658	1.41943
(-5°C)	Albatros	1	51.3558	73.3333	22.6913	4.6374	0.895242	0.743964	0.51877	0.429816	0.519829	0.550594
(-5°C)	Albatros	2	64.1427	70.2733	26.0739	4.08089	0.926033	1.319	0.904975	0.580571	1.78888	0.677306
(-5°C)	Albatros	3	45.2618	70.4861	25.3353	4.20181	0.569128	0.505318	0.373411	1.0131	1.09291	0.849389
(-5°C)	Checota	1	86.5582	75	21.4844	2.98896	0.830404	0.327574	0.768418	0.622216	0.884987	1.48919
(-5°C)	Checota	2	85.485	72.51	23.9168	3.33651	0.755651	1.18242	0.89316	1.5452	1.16051	1.45739
(-5°C)	Checota	3	86.3931	71.6702	24.8609	2.65307	0.319483	0.408796	0.789851	0.74595	0.930201	0.592038
(-10°C)	Albatros	1	52.439	62.9663	32.3272	9.65796	0.7228	0.284163	0.735065	0.235724	0.759977	0.389725
(-10°C)	Albatros	2	56.3402	65.1852	30.3786	6.82028	1.49707	1.08472	2.01211	1.50365	1.84869	1.57046
(-10°C)	Albatros	3	32.7338	68.9607	26.4354	9.83513	0.963793	2.93544	0.461244	1.38038	1.34388	0.851611
(-10°C)	Checota	1	27.9855	71.1217	25.0518	5.20513	0.733029	0.552423	0.625176	0.667774	0.439784	0.761111
(-10°C)	Checota	2	31.2749	67.487	28.234	3.81416	0.774652	0.628927	1.12676	1.55252	1.3243	1.53674
(-10°C)	Checota	3	37.3786	66.1654	29.1937	3.62482	0.47648	0.650837	0.483748	0.498824	1.54107	1.01111
(-15°C)	Albatros	1	24.7438	62.256	33.2061	16.5835	1.06371	3.26449	0.965633	1.00866	1.60101	0.776683
(-15°C)	Albatros	2	33.2567	56.0503	38.6054	26.0999	2.0738	1.40848	1.63712	1.12562	1.65146	2.54896
(-15°C)	Albatros	3	23.1183	43.4648	51.8072	14.5139	0.798287	0.959446	1.39857	0.701732	2.33585	1.49727
(-15°C)	Checota	1	19.9098	48	46.9444	6.71388	0.34391	0.774191	0.387543	0.79253	0.779153	0.85189
(-15°C)	Checota	2	21.3958	52.3272	42.8934	7.04926	0.462514	0.523862	0.680611	1.26002	1.19211	1.479
(-15°C)	Checota	3	20.5725	62.2202	34.0872	7.62779	0.195509	0.819253	0.601526	0.687855	0.417339	0.688707

## Sheet: SA_HA
Cold Stress	Cultivar	Replication	Membrane Durability Index	Relative Water Content	Turgor Loss	Proline Content	CBF1	CBF2	CBF3	CBF4	VRN1	ZAT12
25°C	Albatros	1	88.4314	85.7143	12.5926	0.16231	1.12664	1.32686	1.57775	0.994218	2.17397	0.884579
25°C	Albatros	2	88.784	90.3226	8.24891	4.77779	0.601181	0.646331	0.748567	0.457024	0.43844	1.35639
25°C	Albatros	3	91.5844	96.3077	3.0303	4.42184	1.47642	1.16606	0.846702	2.2008	1.04914	0.833449
25°C	Checota	1	87.5766	91.8398	7.02427	2.95912	0.989118	1.03682	0.875511	0.923701	1.06945	0.487971
25°C	Checota	2	88.8174	90.719	8.03167	2.71569	1.12044	1.20945	1.71632	1.53896	2.25075	1.95484
25°C	Checota	3	90.2208	92.3398	6.62651	3.48396	0.902328	0.79746	0.66549	0.703463	0.415446	1.04832
4°C	Albatros	1	81.3409	79.1745	17.8744	6.69881	0.951177	0.25838	1.06826	0.48666	1.41946	1.18797
4°C	Albatros	2	85.5107	77.1252	20.191	6.35714	0.977538	1.12736	0.348552	0.704975	0.459806	0.872377
4°C	Albatros	3	84.9813	74.8379	21.7978	9.47822	0.660893	0.630235	1.57577	1.45164	1.3618	0.514706
4°C	Checota	1	85.6283	79.7856	17.7898	3.67932	1.86673	3.41223	1.06601	1.7778	1.08046	1.09984
4°C	Checota	2	86.3406	80.1815	17.4667	6.02497	0.490658	3.02749	0.490897	0.99137	0.442394	2.19716
4°C	Checota	3	86.1326	73.454	22.9765	4.09134	1.21815	2.76331	1.08452	1.04208	1.07416	1.44714
0°C	Albatros	1	75.7437	71.8016	22.9787	15.1967	1.52073	1.9366	0.36172	0.94029	0.859721	0.647013
0°C	Albatros	2	69.1624	72.6496	23.7389	17.5305	0.384363	0.549555	0.234	0.927043	0.452918	0.348726
0°C	Albatros	3	77.193	63.4783	31.4371	13.1928	0.609531	2.57823	0.3741	1.06404	0.598793	1.08346
0°C	Checota	1	84.2369	83.1081	14.6714	125.587	1.11852	6.88136	1.0516	1.38852	0.827681	0.98327
0°C	Checota	2	86.3254	72.5514	24.4876	123.134	0.65358	3.34626	0.778975	0.452313	0.623982	2.33268
0°C	Checota	3	82.713	76.8508	20.2675	64.2583	0.793397	4.14239	0.579265	1.33917	0.527448	0.880842
(-5°C)	Albatros	1	51.6033	62.7016	32.0069	55.902	0.204091	0.758781	0.287095	0.465795	0.784968	1.41138
(-5°C)	Albatros	2	54.4006	60.8059	33.3853	49.0013	0.596371	0.145099	0.606734	0.676876	0.343849	0.628408
(-5°C)	Albatros	3	52.0067	62.0451	32.7354	36.5964	0.836216	0.872438	1.48447	1.47618	2.00991	1.17927
(-5°C)	Checota	1	51.0892	88.9121	9.16955	18.084	0.570373	3.58455	0.202616	1.07809	0.705494	1.06942
(-5°C)	Checota	2	45.5617	58.4722	35.9375	17.4162	0.716522	2.27807	0.94045	0.380676	0.792227	0.614957
(-5°C)	Checota	3	46.1602	84.5574	12.7726	16.5473	1.61278	2.88693	2.0278	1.73738	1.07508	3.42801
(-10°C)	Albatros	1	15.9325	47.4097	46.2069	5.66229	0.804623	0.249691	0.680984	0.591985	2.52173	0.585869
(-10°C)	Albatros	2	37.7794	49.7361	44.6659	5.78649	0.403089	0.156843	0.383146	0.833209	1.19548	0.649106
(-10°C)	Albatros	3	40.2647	59.0417	36.1035	10.6434	1.82223	1.9329	2.48372	1.75721	1.61791	2.19324
(-10°C)	Checota	1	21.6502	69.404	27.7644	11.9736	0.100264	0.776044	0.275665	0.401532	0.0781095	0.319516
(-10°C)	Checota	2	33.9173	68.0739	27.6256	8.50092	2.69262	3.41534	0.967006	1.68101	2.81454	1.77377
(-10°C)	Checota	3	32.5963	59.7619	35.245	7.57187	1.28774	2.13459	1.26251	1.84463	1.41729	1.23431
(-15°C)	Albatros	1	20.4391	43.7002	49.7884	4.73138	1.15907	0.81865	0.762808	1.03505	0.565858	1.17921
(-15°C)	Albatros	2	26.2834	32.9252	58.2054	1.97978	0.360429	0.297913	0.698773	1.64944	0.71618	0.482288
(-15°C)	Albatros	3	22.7704	41.6337	51.4518	3.3336	0.500884	0.192736	0.485167	0.686333	0.573943	0.804493
(-15°C)	Checota	1	14.3646	65.105	29.2287	3.65474	0.33847	1.93642	0.867792	1.16715	0.537066	1.32783
(-15°C)	Checota	2	27.5323	62.2287	31.5599	7.39253	0.399799	3.39891	0.485494	1.09269	0.42666	2.48004
(-15°C)	Checota	3	26.2515	61.4344	32.4971	4.17683	0.42683	1.27625	0.492447	1.3319	0.389521	1.26801

## Sheet: SA_Zn
Cold Stress	Cultivar	Replication	Membrane Durability Index	Relative Water Content	Turgor Loss	Proline Content	CBF1	CBF2	CBF3	CBF4	VRN1	ZAT12
25°C	Albatros	1	94.3396	88.7023	9.4028	7.38939	1.5381	1.18524	0.884937	1.21026	0.987029	1.99086
25°C	Albatros	2	93.75	86.8878	10.8639	4.97322	0.337278	0.85887	0.673497	0.381814	0.671142	0.337349
25°C	Albatros	3	94.801	97.2973	2.29167	3.11015	1.92765	0.982347	1.67785	2.16406	1.50958	1.48895
25°C	Checota	1	91.6308	82.5328	14.733	1.60929	1.48373	1.66287	2.18861	1.94268	2.28413	1.39135
25°C	Checota	2	92.3716	82.1696	14.9269	0.700044	0.587741	0.451962	0.573691	0.752153	1.03398	2.1287
25°C	Checota	3	92.3562	81.3099	14.8477	2.19908	1.14673	1.33057	0.796441	0.684371	0.423416	0.337637
4°C	Albatros	1	93.3014	65.2751	30.5	8.77276	1.94219	1.40593	1.51983	0.950058	0.595147	0.543055
4°C	Albatros	2	92.4825	68.9379	26.0943	9.48193	2.56784	1.80103	1.6026	1.51989	0.746751	0.690559
4°C	Albatros	3	92.9254	66.6667	29.1815	8.06774	0.150186	0.35499	0.612843	0.58149	0.447815	0.485921
4°C	Checota	1	90.9219	75.7377	20.6897	17.7429	3.75229	2.78525	2.48625	1.44722	1.31429	1.25509
4°C	Checota	2	90.0838	75.5656	19.6126	16.3112	1.46916	2.07412	2.91598	1.56618	2.20331	1.77363
4°C	Checota	3	90.7274	76.3744	20.0504	24.779	2.18962	1.47143	0.468122	0.377078	0.425603	1.35097
0°C	Albatros	1	80.7796	59.792	35.2852	11.4778	0.0377054	0.347399	0.450292	1.45392	0.366897	0.400774
0°C	Albatros	2	82.7497	62.5461	31.0398	10.5453	0.0605066	0.71007	0.29517	0.853614	0.879951	0.668732
0°C	Albatros	3	82.5694	63.4304	31.6084	11.0753	0.0131181	0.2805	0.351292	0.494855	0.275333	0.241757
0°C	Checota	1	80.6303	71.2914	24.9768	26.5575	2.71754	0.837119	2.33772	1.669	1.19328	1.46911
0°C	Checota	2	78.7508	70.0606	24.7	24.1324	0.667185	0.37518	0.352163	0.543717	0.381672	0.321747
0°C	Checota	3	75.4508	75.5352	20.8153	24.5018	3.16937	1.75181	0.758941	1.48909	1.74086	1.19418
(-5°C)	Albatros	1	46.925	57.4909	38.1838	17.1423	0.494972	0.435493	0.559843	1.42535	0.610708	0.91368
(-5°C)	Albatros	2	67.0391	46.2667	45.3829	19.7194	0.649143	0.628496	0.418338	1.08543	0.553984	1.61823
(-5°C)	Albatros	3	54.8283	55.7301	39.5541	14.4	0.963619	0.744699	0.589023	1.06423	2.85949	2.31405
(-5°C)	Checota	1	64.1457	64.135	30.3933	27.5548	2.41748	2.30366	1.22527	2.66204	3.11725	1.21393
(-5°C)	Checota	2	66.6667	64.4663	29.9054	30.7372	1.03708	0.752884	1.23107	0.689347	0.884946	1.25145
(-5°C)	Checota	3	70.5366	66.1725	28.2658	30.0502	3.42432	2.15394	1.69029	1.62855	1.09464	0.887006
(-10°C)	Albatros	1	50.4931	49.055	45.7209	27.0332	0.154639	0.0580881	0.0496414	0.342241	0.324365	0.610574
(-10°C)	Albatros	2	39.3583	46.3467	48.8266	30.702	0.132583	0.0630209	0.137322	0.58998	0.506555	0.353791
(-10°C)	Albatros	3	54.6804	48.5542	44.0206	21.9444	0.601109	0.21243	0.275625	0.7552	1.29912	0.557479
(-10°C)	Checota	1	42.808	56	38.6779	35.756	0.669286	0.318487	0.188358	0.562746	0.683325	1.22381
(-10°C)	Checota	2	37.0484	63.2691	31.9489	34.0348	0.933622	0.509962	0.984317	0.989278	1.09826	0.620145
(-10°C)	Checota	3	45.0078	56.6667	36.7232	30.7503	0.427411	0.305781	0.365301	0.396501	1.05213	0.221826
(-15°C)	Albatros	1	36.2648	45.3333	49.3626	39.1316	0.178208	0.0912068	0.181693	0.256559	0.203691	0.270888
(-15°C)	Albatros	2	34.8569	44.9081	49.8082	42.1746	0.691604	0.299217	0.686184	0.649108	2.03586	0.68994
(-15°C)	Albatros	3	23.8411	41.105	51.6974	48.9059	0.280518	0.169313	0.125968	1.22591	0.384675	0.865591
(-15°C)	Checota	1	27.62	53.6825	41.344	50.1293	0.705983	0.795384	0.508466	1.66466	1.10908	1.34954
(-15°C)	Checota	2	29.7297	51.7737	42.0217	46.2952	1.33097	0.571094	0.908566	1.99676	2.19563	0.477843
(-15°C)	Checota	3	29.8553	52.6627	41.3437	44.1303	0.419809	0.147938	0.241909	0.0834697	0.285438	0.551862

## Sheet: SA_HA+Zn
Cold Stress	Cultivar	Replication	Membrane Durability Index	Relative Water Content	Turgor Loss	Proline Content	CBF1	CBF2	CBF3	CBF4	VRN1	ZAT12
25°C	Albatros	1	91.9458	93.0502	6.26087	28.3976	2.43634	2.10555	2.35027	2.50628	2.89899	2.73353
25°C	Albatros	2	93.4204	93.2039	6.03448	29.7026	0.529326	0.936781	0.706355	0.709175	0.698352	0.549094
25°C	Albatros	3	93.7953	93.7622	5.48885	22.1984	0.775424	0.506986	0.602365	0.562622	0.493945	0.666238
25°C	Checota	1	93.4054	94.3978	4.96894	24.0214	0.533616	0.542802	0.697758	0.466286	0.607018	0.488081
25°C	Checota	2	93.6312	93.6937	5.58511	34.1404	1.55953	2.02664	1.42917	1.50129	1.026	2.11709
25°C	Checota	3	94.4954	92.4609	6.73443	25.587	1.20165	0.909039	1.00279	1.42851	1.60565	0.967764
4°C	Albatros	1	89.7713	93.6107	5.68783	30.6803	12.3341	3.30001	12.3543	34.8312	13.9677	7.96893
4°C	Albatros	2	86.8089	92.0437	7.1831	33.6519	8.8088	2.38297	6.77321	16.3851	12.5881	5.52476
4°C	Albatros	3	91.2409	91.3658	7.82361	31.7805	14.8392	1.43746	13.3032	26.8914	15.3084	6.874
4°C	Checota	1	91.7836	97.1193	2.36486	42.1925	26.2694	39.0791	18.3252	14.2313	18.1911	54.3308
4°C	Checota	2	91.5531	80.9061	16.4804	47.6607	22.4668	36.4798	16.5959	14.71	11.0398	44.9596
4°C	Checota	3	89.8175	95.9459	3.40909	44.8029	25.8835	36.4278	13.4954	16.6108	15.1641	30.9792
0°C	Albatros	1	87.1819	92.9099	6.38298	39.7784	15.1263	3.5301	14.1845	24.6175	27.6041	9.42818
0°C	Albatros	2	89.5661	91.2482	7.9118	41.0711	11.2453	5.97994	17.9927	26.6183	22.1278	5.19583
0°C	Albatros	3	90.8021	90.0943	8.8359	38.7999	22.1905	2.73494	16.4662	24.7208	20.9748	5.52209
0°C	Checota	1	86.7943	89.7143	9.29432	56.8746	26.855	26.7789	13.837	14.7812	27.4482	20.2219
0°C	Checota	2	88.8469	91.8295	7.27848	55.6421	25.7494	40.6568	17.7187	18.4149	21.1868	13.1508
0°C	Checota	3	89.4535	92.3913	6.77419	51.295	22.0736	42.1442	20.0383	12.8165	30.3343	15.8951
(-5°C)	Albatros	1	37.5549	75.3213	21.4765	49.9215	9.9487	2.75177	9.42748	18.6647	8.46715	8.13599
(-5°C)	Albatros	2	29.9712	66.1654	30.6122	49.113	5.19858	2.02271	4.64482	17.0111	7.21082	6.73233
(-5°C)	Albatros	3	35.8072	87.7005	10.6481	46.5998	4.4888	0.802283	6.49214	25.1775	4.14463	8.25999
(-5°C)	Checota	1	65.3897	88.755	10.1083	67.0643	45.7083	82.2856	20.4809	28.0469	42.0605	32.573
(-5°C)	Checota	2	67.6096	83.2258	15.2047	71.7359	44.4309	59.9718	26.4137	31.7543	50.9789	41.0544
(-5°C)	Checota	3	67.2753	100.706	-0.641026	66.5066	73.3508	81.6946	28.7837	25.8559	65.701	61.5224
(-10°C)	Albatros	1	32.9712	81.0875	17.0213	60.9298	2.63651	0.0526836	3.87428	9.23021	3.46863	1.81308
(-10°C)	Albatros	2	21.875	63.3663	32.1739	59.6135	1.98691	0.019499	3.10607	11.6495	3.21864	2.01815
(-10°C)	Albatros	3	26.3675	79.9472	18.0523	61.2557	1.23138	0.0129116	1.47383	8.54414	1.37756	1.60995
(-10°C)	Checota	1	19.7795	90.2778	8.72274	81.4418	21.4624	358.719	12.3939	13.1503	17.4312	23.2636
(-10°C)	Checota	2	23.1764	90.1515	8.7395	80.4252	24.6474	339.29	20.9895	14.4105	15.0531	23.5822
(-10°C)	Checota	3	18.7018	88.676	10.1404	77.8426	27.1025	455.358	22.6206	13.3433	22.6913	20.3239
(-15°C)	Albatros	1	17.8999	61.12	35.0649	75.8755	1.52455	7.2154	2.29033	3.00634	0.62166	1.32422
(-15°C)	Albatros	2	10.3426	63.4267	32.7917	71.4693	1.68317	4.89761	1.02927	2.21299	0.459829	1.94196
(-15°C)	Albatros	3	14.7199	66.426	30.2439	72.1436	0.657618	6.91641	2.98392	3.2019	0.386087	0.594242
(-15°C)	Checota	1	16.9076	88.0184	10.5477	90.4331	0.0419759	196.718	47.2575	16.2532	129.124	21.2571
(-15°C)	Checota	2	-1.92044	73.1458	23.8636	86.8996	0.00925563	208.575	36.2679	11.0944	122.325	32.0327
(-15°C)	Checota	3	9.48034	72.3247	22.5904	85.6666	0.0241396	219.257	36.0995	15.5315	95.1474	27.66

## Sheet: SP_HA+SA_Zn
Cold Stress	Cultivar	Replication	Membrane Durability Index	Relative Water Content	Turgor Loss	Proline Content	CBF1	CBF2	CBF3	CBF4	VRN1	ZAT12
25°C	Albatros	1	93.399	92.8437	6.30182	11.1231	0.713647	0.54664	1.34897	1.37999	1.69316	0.756459
25°C	Albatros	2	94.5574	93.9509	5.29801	15.6932	0.603165	1.60655	0.536986	0.570787	0.738489	0.669953
25°C	Albatros	3	95.9276	94.8529	4.40252	11.9278	2.32317	1.13868	1.38049	1.26955	0.799755	1.9732
25°C	Checota	1	93.6541	97.9221	1.8648	19.2393	0.869547	0.476849	0.662703	1.2606	1.21268	1.20159
25°C	Checota	2	95.5182	96.6518	3.02725	20.5669	0.880403	1.69996	1.62019	0.839208	0.393956	0.738233
25°C	Checota	3	94.5907	96.748	2.9106	18.7372	1.30625	1.23362	0.931352	0.945265	2.09317	1.12733
4°C	Albatros	1	87.9739	89.876	8.75	33.2191	1.26358	0.502147	1.69239	0.544893	1.92769	1.59594
4°C	Albatros	2	92.8627	94.4681	4.7619	35.3692	0.643389	0.556768	1.39276	0.702741	0.909038	1.97579
4°C	Albatros	3	91.8981	93.8462	5.25328	38.0558	2.68711	1.77205	1.88778	1.20644	1.82082	1.85612
4°C	Checota	1	94.1797	98.5141	1.31579	58.2173	20.4268	7.79101	7.11379	1.64085	1.72001	2.18362
4°C	Checota	2	92.839	95.8571	3.71319	52.2892	19.5798	6.64291	4.12475	1.3119	5.16758	1.88779
4°C	Checota	3	93.1325	96.0784	3.48837	55.2266	19.7058	6.06004	5.02904	1.75124	3.57596	1.31033
0°C	Albatros	1	80.9955	92.5781	6.6087	40.909	2.07076	0.427935	2.98627	1.71122	2.70576	1.50943
0°C	Albatros	2	85.5932	92.3529	6.85413	42.6436	3.04887	0.836261	2.77667	2.86117	6.38851	2.79264
0°C	Albatros	3	86.3445	91.9414	7.14286	49.9335	0.211879	0.182196	1.11541	0.216968	0.790962	2.22544
0°C	Checota	1	89.4421	91.2863	7.69231	68.6543	67.8157	13.2087	15.7138	15.7628	14.4055	22.6008
0°C	Checota	2	90.0388	93.424	5.71992	65.4889	51.6611	13.3216	15.2144	14.4008	21.9185	26.542
0°C	Checota	3	90.3913	93.2584	5.82524	65.5809	78.7525	15.4045	17.5615	11.9688	16.4028	14.6432
(-5°C)	Albatros	1	80.8936	95.5224	3.98671	75.3167	4.85701	2.06471	8.88864	4.48078	11.3568	3.58959
(-5°C)	Albatros	2	79.3669	92.446	6.62461	67.9692	6.8061	3.64516	7.64808	3.56395	16.9419	5.58195
(-5°C)	Albatros	3	71.8379	88.7709	10.0407	79.8377	5.30093	1.2606	6.46868	4.29118	8.22851	6.1806
(-5°C)	Checota	1	83.1579	91.1602	7.94045	79.2445	13.3914	7.27908	5.42551	1.40218	4.40658	0.698314
(-5°C)	Checota	2	82.7825	90.4161	8.54893	72.4466	18.4015	8.76242	4.54658	2.36491	3.26997	2.4321
(-5°C)	Checota	3	83.5821	89.7959	9.06002	80.2282	20.2431	9.57905	3.42343	1.05605	2.31673	1.92747
(-10°C)	Albatros	1	24.4235	84.5109	13.6691	84.397	1.77704	0.705981	1.43744	1.04416	2.76024	3.05495
(-10°C)	Albatros	2	28.031	89.5833	8.65052	82.3211	0.838902	0.142504	0.716079	0.577977	2.46741	1.04485
(-10°C)	Albatros	3	25.0522	95.5882	3.52941	81.9701	0.516692	0.359953	0.799012	0.34816	1.16721	0.518523
(-10°C)	Checota	1	23.5883	86.5854	11.1864	85.4198	5.85924	1.30092	1.72431	3.16831	0.740856	0.777108
(-10°C)	Checota	2	20.8703	88.5559	9.63303	84.9142	2.90945	0.389926	1.0921	1.04563	0.213183	0.267665
(-10°C)	Checota	3	21.875	89.5288	8.88889	83.0742	6.05111	2.14017	3.4667	3.08899	1.16338	2.02773
(-15°C)	Albatros	1	17.3689	81.7708	13.834	84.1442	0.297138	0.0947938	0.333037	0.305479	1.46247	0.704934
(-15°C)	Albatros	2	14.7233	88.2979	9.53757	85.0888	1.22166	0.325971	0.955299	1.51271	1.94996	1.98567
(-15°C)	Albatros	3	18.2846	94.7214	4.4226	84.4567	0.659421	0.108729	1.09144	0.649394	2.29031	0.848781
(-15°C)	Checota	1	13.6986	78.6047	17.2285	85.4503	7.38264	1.34987	1.68238	1.3746	3.61816	0.85979
(-15°C)	Checota	2	12.0724	75.1073	19.9313	86.7244	3.14056	0.527166	1.41165	0.924062	1.35862	0.66143
(-15°C)	Checota	3	12.1283	78.7611	17.9104	85.9029	6.82723	1.81091	2.51129	1.04653	2.84838	1.60734

## Sheet: SP_Zn+SA_HA
Cold Stress	Cultivar	Replication	Membrane Durability Index	Relative Water Content	Turgor Loss	Proline Content	CBF1	CBF2	CBF3	CBF4	VRN1	ZAT12
25°C	Albatros	1	95.4087	95.8525	3.59281	13.049	0.785076	0.974799	1.4253	1.68061	1.06591	2.19717
25°C	Albatros	2	94.2159	94.5887	4.64684	12.6593	0.922753	0.601668	1.17447	0.404038	0.567447	0.369207
25°C	Albatros	3	95.4106	94.6188	4.66019	12.2112	1.38039	1.70501	0.597381	1.47268	1.65331	1.23272
25°C	Checota	1	92.528	92.9268	6.22318	11.8461	0.976797	1.089	1.65101	1.32173	1.39605	0.811946
25°C	Checota	2	91.5978	97.6744	1.95652	12.1773	1.33321	1.25729	0.750084	0.712879	1.08237	0.754032
25°C	Checota	3	92.2426	88.1773	10.0209	13.2325	0.767886	0.730361	0.807497	1.06131	0.661797	1.63337
4°C	Albatros	1	93.9012	93.6975	5.386	13.9835	0.271281	0.283062	0.372552	0.396363	1.45415	0.481442
4°C	Albatros	2	94.4444	94.6009	4.85232	14.3765	1.17407	0.673637	0.776572	1.02197	2.00543	0.338884
4°C	Albatros	3	94.4672	93.8375	5.18868	14.3766	0.622727	0.390321	0.733259	0.49933	2.03867	1.03268
4°C	Checota	1	91.2809	93.4211	5.42299	14.147	43.9232	119.651	60.4626	22.1012	93.8466	44.3146
4°C	Checota	2	91.5663	91.2162	7.63209	13.9878	56.0363	140.26	56.5498	27.3304	88.6407	62.2259
4°C	Checota	3	92.4528	91.7211	7.02403	16.1104	59.1597	96.67	77.3551	25.2229	77.3482	51.9853
0°C	Albatros	1	94.196	93.5616	5.83851	15.835	0.273937	0.207678	0.495728	0.36241	0.880653	0.374151
0°C	Albatros	2	93.3198	93.7411	5.51378	14.539	0.843023	0.72225	0.834848	0.38965	3.85314	0.812082
0°C	Albatros	3	92.159	91.6312	7.42138	17.5934	0.453944	0.282431	0.337233	0.310445	0.241645	0.249052
0°C	Checota	1	90.8805	88.7097	10	18.583	0.265699	0.368398	0.421141	0.153909	0.326818	0.588819
0°C	Checota	2	91.195	94.0613	5.09031	16.3819	1.03597	0.623515	0.743019	2.0513	3.26438	1.2486
0°C	Checota	3	92.1979	87.5244	10.7926	17.3322	0.685512	0.23094	0.441471	0.422195	1.10838	1.47999
(-5°C)	Albatros	1	89.6947	87.1176	11.5607	20.2422	0.30695	0.162499	0.311096	0.370964	0.603455	0.271889
(-5°C)	Albatros	2	90.4412	84.4156	14.1593	18.6185	0.409293	0.251133	0.592112	0.532359	2.51914	0.241292
(-5°C)	Albatros	3	92.5991	87.6081	11.054	18.7612	0.75267	0.517959	1.77951	1.66886	4.19065	1.0725
(-5°C)	Checota	1	90.9005	90.593	7.97227	18.9938	0.89352	1.67008	0.488122	0.579007	1.25874	1.98371
(-5°C)	Checota	2	90.8549	88.0952	10.0917	19.0508	1.04627	0.241354	0.807953	0.657301	1.18932	1.32374
(-5°C)	Checota	3	91.4474	88.3858	10.0683	19.4937	0.53245	0.221698	0.17192	0.196402	0.488878	0.381504
(-10°C)	Albatros	1	90.1121	81.9608	15.2318	24.9115	0.507745	0.400765	1.57834	0.613776	2.06635	0.823499
(-10°C)	Albatros	2	91.9488	82.6772	14.1935	20.9639	1.42028	1.18119	1.00614	1.13873	4.29479	0.883375
(-10°C)	Albatros	3	90.1182	77.1959	19.5087	24.8613	0.708667	0.745697	0.439278	1.00197	2.36224	0.884017
(-10°C)	Checota	1	90.7076	72.4477	24.8062	41.4377	0.451484	1.0067	1.27034	1.03916	2.43214	3.52578
(-10°C)	Checota	2	89.7342	74.2077	23.092	48.0976	0.503977	0.598912	0.388711	0.263503	0.839224	2.09036
(-10°C)	Checota	3	90.8182	77.7531	20	47.8145	0.743742	1.05779	0.237464	0.775517	2.20988	3.56664
(-15°C)	Albatros	1	2.23529	52.0833	42.8571	22.6516	0.171545	0.229494	0.349629	0.358462	1.50415	0.815465
(-15°C)	Albatros	2	0	51.4986	44.9495	25.729	0.517597	0.403427	0.62719	0.773649	4.85232	1.41045
(-15°C)	Albatros	3	11.9576	76.7396	20.5986	25.0091	0.405345	0.4173	0.782741	0.979369	2.29435	1.1586
(-15°C)	Checota	1	15.9802	63.9469	32.2581	146.216	0.311177	1.09477	0.904632	0.300862	2.02683	2.12538
(-15°C)	Checota	2	19.1885	55.0872	41.2	141.36	0.979137	1.03406	0.628956	1.61417	1.20608	1.72608
(-15°C)	Checota	3	36.4757	75.4217	20.7317	143.45	0.885071	0.505412	0.651621	0.701742	2.0778	1.70913
