# Supplementary material for: Different application methods of humic acid and zinc differentially regulate osmotic balance and C-repeat binding factor pathways in cold-stressed oat (Avena sativa L.)
Source: PeerJ. 2026 Mar 6;14:e20927. doi: 10.7717/peerj.20927 (PMC12970383; doi:10.7717/peerj.20927)
Supplement: Supplemental Information 2 [file peerj-14-20927-s002.xls]

## Sheet: Sheet1
ITEM TO CHECK	IMPORTANCE	CHECKLIST
EXPERIMENTAL DESIGN
Definition of experimental and control groups	E	Line 138-165
Number within each group	E	Line 138-165
Assay carried out by core lab or investigator's lab?	D	investigator's
Acknowledgement of authors' contributions	D	Imren Kutlu
SAMPLE
Description	E	Line 121-129
Volume/mass of sample processed	D	Line 191
Microdissection or macrodissection	E	Macro
Processing procedure	E	Line 191-210
If frozen - how and how quickly?	E	Line 191
If fixed - with what, how quickly?	E	not fixed
Sample storage conditions and duration (especially for FFPE samples)	E	not FFPE samples
NUCLEIC ACID EXTRACTION
Procedure and/or instrumentation	E	Line 191-196
Name of kit and details of any modifications	E	Line 192
Source of additional reagents used	D
Details of DNase or RNAse treatment	E	Line 191-196
Contamination assessment (DNA or RNA)	E	Line 191-196
Nucleic acid quantification	E	Line 191-196
Instrument and method	E	Line 191-196
Purity (A260/A280)	D	Line 191-196
Yield	D	Line 191-196
RNA integrity method/instrument	E	Line 191-196
RIN/RQI or Cq of 3' and 5' transcripts	E	Line 191-196
Electrophoresis traces	D
Inhibition testing (Cq dilutions, spike or other)	E	Line 191-196
REVERSE TRANSCRIPTION
Complete reaction conditions	E	Line 196-200
Amount of RNA and reaction volume	E	Line 196-200
Priming oligonucleotide (if using GSP) and concentration	E	Line 196-200
Reverse transcriptase and concentration	E	Line 196-200
Temperature and time	E	Line 196-200
Manufacturer of reagents and catalogue numbers	D	Line 196-200
Cqs with and without RT	D*
Storage conditions of cDNA	D
qPCR OLIGONUCLEOTIDES
Primer sequences	E	Table 2
RTPrimerDB Identification Number	D	Line 208-210
Probe sequences	D**
Location and identity of any modifications	E
Manufacturer of oligonucleotides	D
Purification method	D
qPCR PROTOCOL
Complete reaction conditions	E	Line 203-206
Reaction volume and amount of cDNA/DNA	E	Line 201
Primer, (probe), Mg++ and dNTP concentrations	E	Line 204-206
Polymerase identity and concentration	E	Line 204-206
Buffer/kit identity and manufacturer	E	Line 204-206
Exact chemical constitution of the buffer	D
Additives (SYBR Green I, DMSO, etc.)	E	Line 203
Manufacturer of plates/tubes and catalog number	D
Complete thermocycling parameters	E	Line 204-206
Reaction setup (manual/robotic)	D
Manufacturer of qPCR instrument	E	Line 204-206
qPCR VALIDATION
Evidence of optimisation (from gradients)	D
Specificity (gel, sequence, melt, or digest)	E
For SYBR Green I, Cq of the NTC	E
Standard curves with slope and y-intercept	E
PCR efficiency calculated from slope	E
Confidence interval for PCR efficiency or standard error	D
r2 of standard curve	E
Linear dynamic range	E
Cq variation at lower limit	E
Confidence intervals throughout range	D
Evidence for limit of detection	E
If multiplex, efficiency and LOD of each assay.	E
DATA ANALYSIS
qPCR analysis program (source, version)	E	Line 206-208
Cq method determination	E	Line 206-208
Outlier identification and disposition	E
Results of NTCs	E
Justification of number and choice of reference genes	E	Line 209
Description of normalisation method	E
Number and concordance of biological replicates	D	Line 208
Number and stage (RT or qPCR) of technical replicates	E	Line 208
Repeatability (intra-assay variation)	E
Reproducibility (inter-assay variation, %CV)	D
Power analysis	D
Statistical methods for result significance	E	Line 207
Software (source, version)	E	Line 207
Cq or raw data submission using RDML	D
Table 1. MIQE checklist for authors, reviewers and editors. All essential information (E) must be submitted with the manuscript. Desirable
information (D) should be submitted if available. If using primers obtained from RTPrimerDB, information on qPCR target, oligonucleotides,
protocols and validation is available from that source.
*: Assessing the absence of DNA using a no RT assay is essential when first extracting RNA. Once the sample has been validated as
RDNA-free, inclusion of a no-RT control is desirable, but no longer essential.
**: Disclosure of the probe sequence is highly desirable and strongly encouraged. However, since not all commercial pre-designed assay
vendors provide this information, it cannot be an essential requirement. Use of such assays is advised against.
